# Supplementary material for: miR-196a Upregulation Contributes to Gefitinib Resistance through Inhibiting GLTP Expression
Source: Int J Mol Sci. 2022 Feb 4;23(3):1785. doi: 10.3390/ijms23031785 (PMC8836598; doi:10.3390/ijms23031785)
Supplement: Supplementary file 1 [file ijms-23-01785-s001.zip]

Archive with 1 entries (1 files):
- ijms-1431234-supplementary.pdf
